# Supplementary material for: Subchronic Exposure to Polystyrene Microplastic Differently Affects Redox Balance in the Anterior and Posterior Intestine of Sparus aurata
Source: Animals (Basel). 2023 Feb 9;13(4):606. doi: 10.3390/ani13040606 (PMC9951662; doi:10.3390/ani13040606)
Supplement: Supplementary file 1 [file animals-13-00606-s001.zip]

Archive with 2 entries (2 files):
- animals-2148960-Table S1.pdf
- animals-2148960-Table S2.pdf
